# Supplementary material for: Abundance of conserved CRISPR-Cas9 target sites within the highly polymorphic genomes of Anopheles and Aedes mosquitoes
Source: Nat Commun. 2020 Mar 18;11:1425. doi: 10.1038/s41467-020-15204-0 (PMC7080748; doi:10.1038/s41467-020-15204-0)
Supplement: Supplementary file 2 — Supplementary Data 1 [file 41467_2020_15204_MOESM2_ESM.xlsx]

## Sheet: VGL_An.gambiae
VGL An. gambiae samples can be found in NCBI GenBank under BioProject ID PRJNA590708
Sample ID	Year	Country	Region	Latitude	Longitude	BioSample Accession	Accession Link
06BANA0008	2006	Mali	Banambani	12.8	-8.05	SAMN13337327	https://www.ncbi.nlm.nih.gov/biosample/13337327
06BANA0010	2006	Mali	Banambani	12.8	-8.05	SAMN13337328	https://www.ncbi.nlm.nih.gov/biosample/13337328
06BANA0012	2006	Mali	Banambani	12.8	-8.05	SAMN13337329	https://www.ncbi.nlm.nih.gov/biosample/13337329
06BANA0013	2006	Mali	Banambani	12.8	-8.05	SAMN13337330	https://www.ncbi.nlm.nih.gov/biosample/13337330
06BANA0016	2006	Mali	Banambani	12.8	-8.05	SAMN13337331	https://www.ncbi.nlm.nih.gov/biosample/13337331
06BANA0035	2006	Mali	Banambani	12.8	-8.05	SAMN13337332	https://www.ncbi.nlm.nih.gov/biosample/13337332
06DONE0022	2006	Mali	Doneguebougou	12.8068	-7.98476	SAMN13337321	https://www.ncbi.nlm.nih.gov/biosample/13337321
06DONE0044	2006	Mali	Doneguebougou	12.8068	-7.98476	SAMN13337322	https://www.ncbi.nlm.nih.gov/biosample/13337322
06DONE0045	2006	Mali	Doneguebougou	12.8068	-7.98476	SAMN13337323	https://www.ncbi.nlm.nih.gov/biosample/13337323
06DONE0046	2006	Mali	Doneguebougou	12.8068	-7.98476	SAMN13337324	https://www.ncbi.nlm.nih.gov/biosample/13337324
06DONE0104	2006	Mali	Doneguebougou	12.8068	-7.98476	SAMN13337325	https://www.ncbi.nlm.nih.gov/biosample/13337325
06DONE0132	2006	Mali	Doneguebougou	12.8068	-7.98476	SAMN13337326	https://www.ncbi.nlm.nih.gov/biosample/13337326
06FARA0003	2006	Mali	Farada	12.4366	-8.20617	SAMN13337340	https://www.ncbi.nlm.nih.gov/biosample/13337340
06FARA0004	2006	Mali	Farada	12.4366	-8.20617	SAMN13337341	https://www.ncbi.nlm.nih.gov/biosample/13337341
06FARA0007	2006	Mali	Farada	12.4366	-8.20617	SAMN13337342	https://www.ncbi.nlm.nih.gov/biosample/13337342
06FARA0008	2006	Mali	Farada	12.4366	-8.20617	SAMN13337343	https://www.ncbi.nlm.nih.gov/biosample/13337343
06FARA0009	2006	Mali	Farada	12.4366	-8.20617	SAMN13337344	https://www.ncbi.nlm.nih.gov/biosample/13337344
06FOUM0032	2006	Cameroon	Foumbot	5.4851	10.6	SAMN13337355	https://www.ncbi.nlm.nih.gov/biosample/13337355
06FOUM0033	2006	Cameroon	Foumbot	5.4851	10.6	SAMN13337356	https://www.ncbi.nlm.nih.gov/biosample/13337356
06FOUM0035	2006	Cameroon	Foumbot	5.4851	10.6	SAMN13337357	https://www.ncbi.nlm.nih.gov/biosample/13337357
06FOUM0036	2006	Cameroon	Foumbot	5.4851	10.6	SAMN13337358	https://www.ncbi.nlm.nih.gov/biosample/13337358
06FOUM0037	2006	Cameroon	Foumbot	5.4851	10.6	SAMN13337359	https://www.ncbi.nlm.nih.gov/biosample/13337359
06FOUN0009	2006	Mali	Founia	12.8916	-9.46063	SAMN13337317	https://www.ncbi.nlm.nih.gov/biosample/13337317
06FOUN0010	2006	Mali	Founia	12.8916	-9.46063	SAMN13337318	https://www.ncbi.nlm.nih.gov/biosample/13337318
06FOUN0026	2006	Mali	Founia	12.8916	-9.46063	SAMN13337319	https://www.ncbi.nlm.nih.gov/biosample/13337319
06FOUN0028	2006	Mali	Founia	12.8916	-9.46063	SAMN13337320	https://www.ncbi.nlm.nih.gov/biosample/13337320
06KELA0003	2006	Mali	Kela	11.8868	-8.44744	SAMN13337345	https://www.ncbi.nlm.nih.gov/biosample/13337345
06KELA0016	2006	Mali	Kela	11.8868	-8.44744	SAMN13337346	https://www.ncbi.nlm.nih.gov/biosample/13337346
06KELA0066	2006	Mali	Kela	11.8868	-8.44744	SAMN13337347	https://www.ncbi.nlm.nih.gov/biosample/13337347
06KELA0084	2006	Mali	Kela	11.8868	-8.44744	SAMN13337348	https://www.ncbi.nlm.nih.gov/biosample/13337348
06KELA0106	2006	Mali	Kela	11.8868	-8.44744	SAMN13337349	https://www.ncbi.nlm.nih.gov/biosample/13337349
06SAMA0103	2006	Mali	Samakorola	13.9167	-8.0833	SAMN13337315	https://www.ncbi.nlm.nih.gov/biosample/13337315
06SAMA0130	2006	Mali	Samakorola	13.9167	-8.0833	SAMN13337316	https://www.ncbi.nlm.nih.gov/biosample/13337316
06SELI0102	2006	Mali	Selinkenyi	11.7	-8.2833	SAMN13337350	https://www.ncbi.nlm.nih.gov/biosample/13337350
06SELI0106	2006	Mali	Selinkenyi	11.7	-8.2833	SAMN13337351	https://www.ncbi.nlm.nih.gov/biosample/13337351
06SELI0114	2006	Mali	Selinkenyi	11.7	-8.2833	SAMN13337352	https://www.ncbi.nlm.nih.gov/biosample/13337352
06SELI0117	2006	Mali	Selinkenyi	11.7	-8.2833	SAMN13337353	https://www.ncbi.nlm.nih.gov/biosample/13337353
06SELI0123	2006	Mali	Selinkenyi	11.7	-8.2833	SAMN13337354	https://www.ncbi.nlm.nih.gov/biosample/13337354
06SENO0003	2006	Mali	Senou	12.5167	-7.9167	SAMN13337334	https://www.ncbi.nlm.nih.gov/biosample/13337334
06SENO0009	2006	Mali	Senou	12.5167	-7.9167	SAMN13337335	https://www.ncbi.nlm.nih.gov/biosample/13337335
06SENO0021	2006	Mali	Senou	12.5167	-7.9167	SAMN13337336	https://www.ncbi.nlm.nih.gov/biosample/13337336
06SENO0024	2006	Mali	Senou	12.5167	-7.9167	SAMN13337337	https://www.ncbi.nlm.nih.gov/biosample/13337337
06SENO0031	2006	Mali	Senou	12.5167	-7.9167	SAMN13337338	https://www.ncbi.nlm.nih.gov/biosample/13337338
06SENO0035	2006	Mali	Senou	12.5167	-7.9167	SAMN13337339	https://www.ncbi.nlm.nih.gov/biosample/13337339
2006NGAB901E	2006	Mali	Ngabokoro Droit	12.6935	-7.8499	SAMN13337333	https://www.ncbi.nlm.nih.gov/biosample/13337333
2011ASS097	2011	Comoros	Assimpao	-12.2373	44.3165	SAMN13337418	https://www.ncbi.nlm.nih.gov/biosample/13337418
2011ASS195	2011	Comoros	Assimpao	-12.2373	44.3165	SAMN13337419	https://www.ncbi.nlm.nih.gov/biosample/13337419
2011ASS213	2011	Comoros	Assimpao	-12.2373	44.3165	SAMN13337420	https://www.ncbi.nlm.nih.gov/biosample/13337420
2011BOE005	2011	Comoros	Boeninidi	-11.5659	43.2872	SAMN13337378	https://www.ncbi.nlm.nih.gov/biosample/13337378
2011BOE007	2011	Comoros	Boeninidi	-11.5659	43.2872	SAMN13337379	https://www.ncbi.nlm.nih.gov/biosample/13337379
2011BOE020	2011	Comoros	Boeninidi	-11.5659	43.2872	SAMN13337380	https://www.ncbi.nlm.nih.gov/biosample/13337380
2011BOE035	2011	Comoros	Boeninidi	-11.5659	43.2872	SAMN13337381	https://www.ncbi.nlm.nih.gov/biosample/13337381
2011BOE036	2011	Comoros	Boeninidi	-11.5659	43.2872	SAMN13337382	https://www.ncbi.nlm.nih.gov/biosample/13337382
2011BOE048	2011	Comoros	Boeninidi	-11.5659	43.2872	SAMN13337383	https://www.ncbi.nlm.nih.gov/biosample/13337383
2011BOU003	2011	Comoros	Bouni	-11.4894	43.3975	SAMN13337372	https://www.ncbi.nlm.nih.gov/biosample/13337372
2011BOU015	2011	Comoros	Bouni	-11.4894	43.3975	SAMN13337373	https://www.ncbi.nlm.nih.gov/biosample/13337373
2011BOU019	2011	Comoros	Bouni	-11.4894	43.3975	SAMN13337374	https://www.ncbi.nlm.nih.gov/biosample/13337374
2011BOU029	2011	Comoros	Bouni	-11.4894	43.3975	SAMN13337375	https://www.ncbi.nlm.nih.gov/biosample/13337375
2011BOU030	2011	Comoros	Bouni	-11.4894	43.3975	SAMN13337376	https://www.ncbi.nlm.nih.gov/biosample/13337376
2011BOU042	2011	Comoros	Bouni	-11.4894	43.3975	SAMN13337377	https://www.ncbi.nlm.nih.gov/biosample/13337377
2011MAL006	2011	Comoros	Male	-11.8865	43.5063	SAMN13337400	https://www.ncbi.nlm.nih.gov/biosample/13337400
2011MAL017	2011	Comoros	Male	-11.8865	43.5063	SAMN13337401	https://www.ncbi.nlm.nih.gov/biosample/13337401
2011MAL020	2011	Comoros	Male	-11.8865	43.5063	SAMN13337402	https://www.ncbi.nlm.nih.gov/biosample/13337402
2011MAL028	2011	Comoros	Male	-11.8865	43.5063	SAMN13337403	https://www.ncbi.nlm.nih.gov/biosample/13337403
2011MAL083	2011	Comoros	Male	-11.8865	43.5063	SAMN13337404	https://www.ncbi.nlm.nih.gov/biosample/13337404
2011MAL088	2011	Comoros	Male	-11.8865	43.5063	SAMN13337405	https://www.ncbi.nlm.nih.gov/biosample/13337405
2011MIR019	2011	Comoros	Miringoni	-12.302	43.6372	SAMN13337406	https://www.ncbi.nlm.nih.gov/biosample/13337406
2011MIR032	2011	Comoros	Miringoni	-12.302	43.6372	SAMN13337407	https://www.ncbi.nlm.nih.gov/biosample/13337407
2011MIR033	2011	Comoros	Miringoni	-12.302	43.6372	SAMN13337408	https://www.ncbi.nlm.nih.gov/biosample/13337408
2011MIR036	2011	Comoros	Miringoni	-12.302	43.6372	SAMN13337409	https://www.ncbi.nlm.nih.gov/biosample/13337409
2011MIR056	2011	Comoros	Miringoni	-12.302	43.6372	SAMN13337410	https://www.ncbi.nlm.nih.gov/biosample/13337410
2011MIR058	2011	Comoros	Miringoni	-12.302	43.6372	SAMN13337411	https://www.ncbi.nlm.nih.gov/biosample/13337411
2011MOY057	2011	Comoros	Moya	-12.3093	44.4395	SAMN13337421	https://www.ncbi.nlm.nih.gov/biosample/13337421
2011MOY063	2011	Comoros	Moya	-12.3093	44.4395	SAMN13337422	https://www.ncbi.nlm.nih.gov/biosample/13337422
2011MOY069	2011	Comoros	Moya	-12.3093	44.4395	SAMN13337423	https://www.ncbi.nlm.nih.gov/biosample/13337423
2011MOY072	2011	Comoros	Moya	-12.3093	44.4395	SAMN13337424	https://www.ncbi.nlm.nih.gov/biosample/13337424
2011MOY073	2011	Comoros	Moya	-12.3093	44.4395	SAMN13337425	https://www.ncbi.nlm.nih.gov/biosample/13337425
2011MUT002	2011	Comoros	Mutsamudu	-11.6099	43.3903	SAMN13337390	https://www.ncbi.nlm.nih.gov/biosample/13337390
2011MUT038	2011	Comoros	Mutsamudu	-11.6099	43.3903	SAMN13337391	https://www.ncbi.nlm.nih.gov/biosample/13337391
2011MUT039	2011	Comoros	Mutsamudu	-11.6099	43.3903	SAMN13337392	https://www.ncbi.nlm.nih.gov/biosample/13337392
2011MUT041	2011	Comoros	Mutsamudu	-11.6099	43.3903	SAMN13337393	https://www.ncbi.nlm.nih.gov/biosample/13337393
2011MUT045	2011	Comoros	Mutsamudu	-11.6099	43.3903	SAMN13337394	https://www.ncbi.nlm.nih.gov/biosample/13337394
2011MUT046	2011	Comoros	Mutsamudu	-11.6099	43.3903	SAMN13337395	https://www.ncbi.nlm.nih.gov/biosample/13337395
2011OSS001	2011	Comoros	Ossivo	-11.5884	43.2776	SAMN13337384	https://www.ncbi.nlm.nih.gov/biosample/13337384
2011OSS012	2011	Comoros	Ossivo	-11.5884	43.2776	SAMN13337385	https://www.ncbi.nlm.nih.gov/biosample/13337385
2011OSS013	2011	Comoros	Ossivo	-11.5884	43.2776	SAMN13337386	https://www.ncbi.nlm.nih.gov/biosample/13337386
2011OSS017	2011	Comoros	Ossivo	-11.5884	43.2776	SAMN13337387	https://www.ncbi.nlm.nih.gov/biosample/13337387
2011OSS018	2011	Comoros	Ossivo	-11.5884	43.2776	SAMN13337388	https://www.ncbi.nlm.nih.gov/biosample/13337388
2011OSS027	2011	Comoros	Ossivo	-11.5884	43.2776	SAMN13337389	https://www.ncbi.nlm.nih.gov/biosample/13337389
2011SAL001	2011	Comoros	Saliman	-11.6803	43.2661	SAMN13337396	https://www.ncbi.nlm.nih.gov/biosample/13337396
2011SAL003	2011	Comoros	Saliman	-11.6803	43.2661	SAMN13337397	https://www.ncbi.nlm.nih.gov/biosample/13337397
2011SAL005	2011	Comoros	Saliman	-11.6803	43.2661	SAMN13337398	https://www.ncbi.nlm.nih.gov/biosample/13337398
2011SAL008	2011	Comoros	Saliman	-11.6803	43.2661	SAMN13337399	https://www.ncbi.nlm.nih.gov/biosample/13337399
2011WAN033	2011	Comoros	Wanani	-12.3451	43.8001	SAMN13337412	https://www.ncbi.nlm.nih.gov/biosample/13337412
2011WAN035	2011	Comoros	Wanani	-12.3451	43.8001	SAMN13337413	https://www.ncbi.nlm.nih.gov/biosample/13337413
2011WAN041	2011	Comoros	Wanani	-12.3451	43.8001	SAMN13337414	https://www.ncbi.nlm.nih.gov/biosample/13337414
2011WAN042	2011	Comoros	Wanani	-12.3451	43.8001	SAMN13337415	https://www.ncbi.nlm.nih.gov/biosample/13337415
2011WAN043	2011	Comoros	Wanani	-12.3451	43.8001	SAMN13337416	https://www.ncbi.nlm.nih.gov/biosample/13337416
2011WAN045	2011	Comoros	Wanani	-12.3451	43.8001	SAMN13337417	https://www.ncbi.nlm.nih.gov/biosample/13337417
2012TNZK004	2012	Tanzania	Dar Es Salaam	-6.8333	39.2667	SAMN13337360	https://www.ncbi.nlm.nih.gov/biosample/13337360
2012TNZK039	2012	Tanzania	Dar Es Salaam	-6.8333	39.2667	SAMN13337361	https://www.ncbi.nlm.nih.gov/biosample/13337361
2012TNZK042	2012	Tanzania	Dar Es Salaam	-6.8333	39.2667	SAMN13337362	https://www.ncbi.nlm.nih.gov/biosample/13337362
2012TNZK044	2012	Tanzania	Dar Es Salaam	-6.8333	39.2667	SAMN13337363	https://www.ncbi.nlm.nih.gov/biosample/13337363
2012TNZK048	2012	Tanzania	Dar Es Salaam	-6.8333	39.2667	SAMN13337364	https://www.ncbi.nlm.nih.gov/biosample/13337364
2012TNZK057	2012	Tanzania	Dar Es Salaam	-6.8333	39.2667	SAMN13337365	https://www.ncbi.nlm.nih.gov/biosample/13337365
2015NCHE001	2015	Zambia	Nchelenge	-9.3333	28.7167	SAMN13337366	https://www.ncbi.nlm.nih.gov/biosample/13337366
2015NCHE002	2015	Zambia	Nchelenge	-9.3333	28.7167	SAMN13337367	https://www.ncbi.nlm.nih.gov/biosample/13337367
2015NCHE003	2015	Zambia	Nchelenge	-9.3333	28.7167	SAMN13337368	https://www.ncbi.nlm.nih.gov/biosample/13337368
2015NCHE004	2015	Zambia	Nchelenge	-9.3333	28.7167	SAMN13337369	https://www.ncbi.nlm.nih.gov/biosample/13337369
2015NCHE005	2015	Zambia	Nchelenge	-9.3333	28.7167	SAMN13337370	https://www.ncbi.nlm.nih.gov/biosample/13337370
2015NCHE006	2015	Zambia	Nchelenge	-9.3333	28.7167	SAMN13337371	https://www.ncbi.nlm.nih.gov/biosample/13337371

## Sheet: VGL_An.coluzzii
Sample ID	Year	Country	Region	Latitude	Longitude	BioSample Accession
2014ABO003	2014	Benin	Abomey	7.1855	1.9979	SAMN14119523
2014COV001	2014	Benin	Cove	7.2189	2.3394	SAMN14119524
2014COV002	2014	Benin	Cove	7.2189	2.3394	SAMN14119525
2014COV004	2014	Benin	Cove	7.2189	2.3394	SAMN14119526
2014COV006	2014	Benin	Cove	7.2189	2.3394	SAMN14119527
2014TOR002	2014	Benin	Tori	6.3	2.15	SAMN14119528
2014TOR004	2014	Benin	Tori	6.3	2.15	SAMN14119529
2014TOR007	2014	Benin	Tori	6.3	2.15	SAMN14119530
2014TOR008	2014	Benin	Tori	6.3	2.15	SAMN14119531
2014TOR010	2014	Benin	Tori	6.3	2.15	SAMN14119532
2014TOR011	2014	Benin	Tori	6.3	2.15	SAMN14119533
11MUTE470	2011	Cameroon	Mutengene	4.0994	9.3081	SAMN14119534
02BIOK020	2002	Equatorial Guinea	Bioko	3.75	8.78333	SAMN14119535
02BIOK021	2002	Equatorial Guinea	Bioko	3.75	8.78333	SAMN14119536
02BIOK028	2002	Equatorial Guinea	Bioko	3.75	8.78333	SAMN14119537
06BANT0028	2006	Mali	Bantinngoungou	13.6974	-10.8712	SAMN14119538
06BANT0030	2006	Mali	Bantinngoungou	13.6974	-10.8712	SAMN14119539
06BANT0162	2006	Mali	Bantinngoungou	13.6974	-10.8712	SAMN14119540
06BANT0181	2006	Mali	Bantinngoungou	13.6974	-10.8712	SAMN14119541
06BANT0183	2006	Mali	Bantinngoungou	13.6974	-10.8712	SAMN14119542
06DONE0038	2006	Mali	Doneguebougou	12.8068	-7.98476	SAMN14119543
06DONE0039	2006	Mali	Doneguebougou	12.8068	-7.98476	SAMN14119544
06DONE0040	2006	Mali	Doneguebougou	12.8068	-7.98476	SAMN14119545
06DONE0041	2006	Mali	Doneguebougou	12.8068	-7.98476	SAMN14119546
2014DONE0050	2014	Mali	Doneguebougou	12.8068	-7.98476	SAMN14119547
2014DONE0003	2014	Mali	Doneguebougou	12.8068	-7.98476	SAMN14119548
2014DONE0032	2014	Mali	Doneguebougou	12.8068	-7.98476	SAMN14119549
2014DONE0041	2014	Mali	Doneguebougou	12.8068	-7.98476	SAMN14119550
06DOUN0001	2006	Mali	Douna	13.2347	-5.92533	SAMN14119551
06DOUN0012	2006	Mali	Douna	13.2347	-5.92533	SAMN14119552
2015DUNA0100	2015	Mali	Douna	13.2347	-5.92533	SAMN14119553
2015DUNA0099	2015	Mali	Douna	13.2347	-5.92533	SAMN14119554
06FANZ0001	2006	Mali	Fanzana	13.367	-6.14548	SAMN14119555
06FANZ0045	2006	Mali	Fanzana	13.367	-6.14548	SAMN14119556
2015FANZ0013	2015	Mali	Fanzana	13.367	-6.14548	SAMN14119557
2015FANZ0043	2015	Mali	Fanzana	13.367	-6.14548	SAMN14119558
2015FANZ0044	2015	Mali	Fanzana	13.367	-6.14548	SAMN14119559
2012KELA024	2012	Mali	Kela	11.8868	-8.44744	SAMN04012948
2012KELA085	2012	Mali	Kela	11.8868	-8.44744	SAMN04012950
2012KELA088	2012	Mali	Kela	11.8868	-8.44744	SAMN04012952
2012KELA112	2012	Mali	Kela	11.8868	-8.44744	SAMN04012954
2012KELA161	2012	Mali	Kela	11.8868	-8.44744	SAMN04012955
2012KELA400	2012	Mali	Kela	11.8868	-8.44744	SAMN04012956
2012KELA420	2012	Mali	Kela	11.8868	-8.44744	SAMN04012957
2012KELA496	2012	Mali	Kela	11.8868	-8.44744	SAMN04012959
06SAMA0255	2006	Mali	Samakorola	13.9167	-8.0833	SAMN14119560
02SELI0080	2002	Mali	Selinkenyi	11.7	-8.2833	SAMN14119561
02SELI0084	2002	Mali	Selinkenyi	11.7	-8.2833	SAMN14119562
02SELI0085	2002	Mali	Selinkenyi	11.7	-8.2833	SAMN14119563
04SELI0018	2004	Mali	Selinkenyi	11.7	-8.2833	SAMN14119564
04SELI0050	2004	Mali	Selinkenyi	11.7	-8.2833	SAMN14119565
04SELI0001	2004	Mali	Selinkenyi	11.7	-8.2833	SAMN14119566
04SELI0014	2004	Mali	Selinkenyi	11.7	-8.2833	SAMN14119567
04SELI0020	2004	Mali	Selinkenyi	11.7	-8.2833	SAMN14119568
04SELI0043	2004	Mali	Selinkenyi	11.7	-8.2833	SAMN14119569
04SELI0044	2004	Mali	Selinkenyi	11.7	-8.2833	SAMN14119570
04SELI0084	2004	Mali	Selinkenyi	11.7	-8.2833	SAMN14119571
04SELI0091	2004	Mali	Selinkenyi	11.7	-8.2833	SAMN14119572
06SELI0015	2006	Mali	Selinkenyi	11.7	-8.2833	SAMN08461385
06SELI0030	2006	Mali	Selinkenyi	11.7	-8.2833	SAMN08461386
06SELI0035	2006	Mali	Selinkenyi	11.7	-8.2833	SAMN08461387
06SELI0067	2006	Mali	Selinkenyi	11.7	-8.2833	SAMN08461388
06SELI0069	2006	Mali	Selinkenyi	11.7	-8.2833	SAMN08461389
06SELI0092	2006	Mali	Selinkenyi	11.7	-8.2833	SAMN08461390
06SELI0110	2006	Mali	Selinkenyi	11.7	-8.2833	SAMN08461406
06SELI0120	2006	Mali	Selinkenyi	11.7	-8.2833	SAMN08461407
10SELI_O124	2010	Mali	Selinkenyi	11.7	-8.2833	SAMN08461412
10SELI_O129	2010	Mali	Selinkenyi	11.7	-8.2833	SAMN08461391
10SELI_O160	2010	Mali	Selinkenyi	11.7	-8.2833	SAMN08461416
10SELI_O134	2010	Mali	Selinkenyi	11.7	-8.2833	SAMN08461415
10SELI_O190	2010	Mali	Selinkenyi	11.7	-8.2833	SAMN08461418
12SELI0021	2012	Mali	Selinkenyi	11.7	-8.2833	SAMN08461425
12SELI0063	2012	Mali	Selinkenyi	11.7	-8.2833	SAMN08461428
12SELI0072	2012	Mali	Selinkenyi	11.7	-8.2833	SAMN08461429
05TAKU0005	2005	Mali	Takouti	15.4607	-3.4947	SAMN08461373
05TAKU0007	2005	Mali	Takouti	15.4607	-3.4947	SAMN08461374
06TISS0021	2006	Mali	Tissana	14.3612	-5.91305	SAMN08461375
06TISS0022	2006	Mali	Tissana	14.3612	-5.91305	SAMN08461376
06TISS0023	2006	Mali	Tissana	14.3612	-5.91305	SAMN08461377
06TISS0024	2006	Mali	Tissana	14.3612	-5.91305	SAMN08461378
06TISS0026	2006	Mali	Tissana	14.3612	-5.91305	SAMN08461379
0117_A	2017	Sao Tome and Principe	Alto Doro	0.2042	6.706	SAMN14119573
0117_D	2017	Sao Tome and Principe	Alto Doro	0.2042	6.706	SAMN14119574
0117_J	2017	Sao Tome and Principe	Alto Doro	0.2042	6.706	SAMN14119575
0117_N	2017	Sao Tome and Principe	Alto Doro	0.2042	6.706	SAMN14119576
10217_H	2017	Sao Tome and Principe	Alto Doro	0.2042	6.706	SAMN14119577
10217_I	2017	Sao Tome and Principe	Alto Doro	0.2042	6.706	SAMN14119578
10217_L	2017	Sao Tome and Principe	Alto Doro	0.2042	6.706	SAMN14119579
10617_L	2017	Sao Tome and Principe	Alto Doro	0.2042	6.706	SAMN14119580
10617_N	2017	Sao Tome and Principe	Alto Doro	0.2042	6.706	SAMN14119581
6017_C	2017	Sao Tome and Principe	Principe	1.63875	7.42418	SAMN14119582
6217_G	2017	Sao Tome and Principe	Principe	1.63875	7.42418	SAMN14119583
6317_R	2017	Sao Tome and Principe	Principe	1.63875	7.42418	SAMN14119584
6317_W	2017	Sao Tome and Principe	Principe	1.63875	7.42418	SAMN14119585
6317_Z	2017	Sao Tome and Principe	Principe	1.63875	7.42418	SAMN14119586
6417_K	2017	Sao Tome and Principe	Principe	1.63875	7.42418	SAMN14119587
6617_B	2017	Sao Tome and Principe	Principe	1.63875	7.42418	SAMN14119588
6617_P	2017	Sao Tome and Principe	Principe	1.63875	7.42418	SAMN14119589
6917_K	2017	Sao Tome and Principe	Principe	1.63875	7.42418	SAMN14119590
8017_D	2017	Sao Tome and Principe	Principe	1.63875	7.42418	SAMN14119591

## Sheet: VGL_Ae.aegypti
Sample ID	Collection Location	Disctrict	Country	Year	Latitude	Longitude	BioSample Accession
Ae15SAND001	San Diego	San Diego	USA	2015	32.5556	-117.051	SAMN06921045
Ae15SAND002	San Diego	San Diego	USA	2015	32.5556	-117.051	SAMN06921046
Ae15SAND015	Chula Vista	San Diego	USA	2015	32.6034	-117.059	SAMN06921047
Ae15IMPE002	Brawley/Calipatria	Imperial	USA	2015	32.9742	-115.535	SAMN06921048
Ae15GARG021	Garden Grove	Orange	USA	2015	33.7627	-117.918	SAMN06921049
Ae15GARG026	Garden Grove	Orange	USA	2015	33.7627	-117.918	SAMN06921050
Ae15MISV029	Mission Viejo	Orange	USA	2015	33.6067	-117.674	SAMN06921051
Ae15MISV036	Mission Viejo	Orange	USA	2015	33.6067	-117.674	SAMN06921052
Ae16COMF3.001	East Los Angeles	Greater LA	USA	2015	34.0074	-118.165	SAMN06921053
Ae14EXET135	Exeter	Tulare Delta	USA	2014	36.3007	-119.155	SAMN06921054
Ae14EXET165	Exeter	Tulare Delta	USA	2014	36.3038	-119.158	SAMN06921055
Ae15SANG073	Sanger	Consolidated	USA	2015	36.7224	-119.506	SAMN06921056
Ae13CLOV028	Clovis	Consolidated	USA	2013	36.8134	-119.667	SAMN06921057
Ae13CLOV030	Clovis	Consolidated	USA	2013	36.8132	-119.67	SAMN06921058
Ae13CLOV032	Clovis	Consolidated	USA	2013	36.8117	-119.669	SAMN06921059
Ae16CLOV002	Clovis	Consolidated	USA	2016	36.8202	-119.675	SAMN06921060
Ae16CLOV003	Clovis	Consolidated	USA	2016	36.8202	-119.675	SAMN06921061
Ae16CLOV007	Clovis	Consolidated	USA	2016	36.8054	-119.668	SAMN06921062
Ae16CLOV008	Clovis	Consolidated	USA	2016	36.7904	-119.651	SAMN06921063
Ae15FRES008.05	Fresno	Fresno	USA	2015	36.8037	-119.803	SAMN06921064
Ae15FRES017	Fresno	Fresno	USA	2015	36.84	-119.905	SAMN06921065
Ae15MADE001	Madera	Madera	USA	2015	36.9626	-120.106	SAMN06921066
Ae15MADE015	Madera	Madera	USA	2015	36.9267	-120.05	SAMN06921067
Ae14SAMC001	Menlo Park	San Mateo	USA	2014	37.4341	-122.197	SAMN06921068
Ae15SAMC001	Menlo Park	San Mateo	USA	2015	37.4331	-122.199	SAMN06921069
Ae15SAMC004	Menlo Park	San Mateo	USA	2015	37.4351	-122.206	SAMN06921070
Ae16KEYW001	Key West	Florida	USA	2016	24.5568	-81.7829	SAMN06921071
Ae16VERO001	Vero Beach	Florida	USA	2016	27.5872	-80.3734	SAMN06921072
Ae17MAD035	Madera	Madera	USA	2017	36.9631	-120.081	SAMN14124460
Ae17FRE011	Fresno	Fresno	USA	2017	36.7677	-119.883	SAMN14124461
Ae13CLOV043	Clovis	Consolidated	USA	2013	36.8112	-119.672	SAMN14124462
Ae17FRE005	Kerman	Fresno	USA	2017	36.7275	-120.069	SAMN14124463
Ae17FRE006	Kerman	Fresno	USA	2017	36.7213	-120.051	SAMN14124464
Ae17FRE018	Kerman	Fresno	USA	2017	36.7242	-120.077	SAMN14124465
Ae17CON058	Sanger	Consolidated	USA	2017	36.7142	-119.582	SAMN14124466
Ae17CON075	Sanger	Consolidated	USA	2017	36.7006	-119.547	SAMN14124467
Ae17CON069	Fowler	Consolidated	USA	2017	36.6362	-119.686	SAMN14124468
Ae17CON097	Fowler	Consolidated	USA	2017	36.6256	-119.688	SAMN14124469
Ae17CON112	Fowler	Consolidated	USA	2017	36.6362	-119.669	SAMN14124470
Ae17CON035	Reedley	Consolidated	USA	2017	36.5876	-119.45	SAMN14124471
Ae17CON038	Reedley	Consolidated	USA	2017	36.6149	-119.444	SAMN14124472
Ae17CON093	Selma	Consolidated	USA	2017	36.5814	-119.606	SAMN14124473
Ae17CON094	Selma	Consolidated	USA	2017	36.5729	-119.605	SAMN14124474
Ae17CON022	Kingsburg	Consolidated	USA	2017	36.5331	-119.552	SAMN14124475
Ae17CON033	Kingsburg	Consolidated	USA	2017	36.5139	-119.56	SAMN14124476
Ae17CON056	Kingsburg	Consolidated	USA	2017	36.5123	-119.544	SAMN14124477
Ae17CON074	Laton	Consolidated	USA	2017	36.4386	-119.685	SAMN14124478
Ae17CON114	Laton	Consolidated	USA	2017	36.4363	-119.684	SAMN14124479
Ae17CON124	Laton	Consolidated	USA	2017	36.4332	-119.684	SAMN14124480
Ae17KIN071	Hanford	Kings	USA	2017	36.3532	-119.654	SAMN14124481
Ae17KIN072	Hanford	Kings	USA	2017	36.3019	-119.655	SAMN14124482
Ae17KIN092	Hanford	Kings	USA	2017	36.3555	-119.641	SAMN14124483
Ae17TUL011	Visalia	Tulare Delta	USA	2017	36.3259	-119.306	SAMN14124484
Ae17TUL041	Visalia	Tulare Delta	USA	2017	36.3199	-119.311	SAMN14124485
Ae17TUL076	Visalia	Tulare Delta	USA	2017	36.322	-119.307	SAMN14124486
Ae17KIN068	Lenmoore	Kings	USA	2017	36.3129	-119.786	SAMN14124487
Ae17KIN077	Lenmoore	Kings	USA	2017	36.3104	-119.783	SAMN14124488
Ae17KIN096	Lenmoore	Kings	USA	2017	36.3111	-119.788	SAMN14124489
Ae17TUE020	Tulare	Tulare	USA	2017	36.2317	-119.327	SAMN14124490
Ae17KIN089	Corcoran	Kings	USA	2017	36.0998	-119.568	SAMN14124491
Ae17KIN091	Corcoran	Kings	USA	2017	36.0988	-119.571	SAMN14124492
Ae14EXET174	Exeter	Tulare Delta	USA	2014	36.3011	-119.156	SAMN14124493
Ae15KER005	Arvin	Kern	USA	2015	35.2012	-118.839	SAMN14124494
Ae17KER001	Arvin	Kern	USA	2017	35.2116	-118.839	SAMN14124495
Ae17SGV011	Alhambra	San Gabiel Valley	USA	2017	34.0973	-118.119	SAMN14124496
Ae17SGV016	Alhambra	San Gabiel Valley	USA	2017	34.083	-118.159	SAMN14124497
Ae17SGV077	Alhambra	San Gabiel Valley	USA	2017	34.0749	-118.149	SAMN14124498
Ae17SBC002	Colton	San Bernardino	USA	2017	34.0735	-117.308	SAMN14124499
Ae17SBC033	Colton	San Bernardino	USA	2017	34.0759	-117.347	SAMN14124500
Ae17SBC036	Colton	San Bernardino	USA	2017	34.0576	-117.332	SAMN14124501
Ae16WEV016	Pomona/Montclair	San Gabiel Valley	USA	2016	34.0669	-117.711	SAMN14124502
Ae17SGV078	Pomona/Montclair	San Gabiel Valley	USA	2017	34.0663	-117.745	SAMN14124503
Ae17SGV098	Pomona/Montclair	San Gabiel Valley	USA	2017	34.0648	-117.766	SAMN14124504
Ae17GLA002	East Los Angeles	Greater LA	USA	2017	34.0137	-118.141	SAMN14124505
Ae17GLA006	East Los Angeles	Greater LA	USA	2017	34.0352	-118.154	SAMN14124506
Ae17GLA017	East Los Angeles	Greater LA	USA	2017	34.0519	-118.194	SAMN14124507
Ae17SGV001	Montery Park	San Gabiel Valley	USA	2017	34.0391	-118.149	SAMN14124508
Ae17SGV002	Montery Park	San Gabiel Valley	USA	2017	34.0391	-118.149	SAMN14124509
Ae17GLA005	Hacienda Heights	Greater LA	USA	2017	34.0176	-117.979	SAMN14124510
Ae17GLA001	Whittier	Greater LA	USA	2017	33.9513	-118.043	SAMN14124511
Ae17GLA013	Whittier	Greater LA	USA	2017	33.9206	-118.021	SAMN14124512
Ae17GLA016	Whittier	Greater LA	USA	2017	33.9854	-118.052	SAMN14124513
Ae17GLA003	Downey	Greater LA	USA	2017	33.9305	-118.139	SAMN14124514
Ae17GLA008	Downey	Greater LA	USA	2017	33.9468	-118.115	SAMN14124515
Ae17GLA010	Downey	Greater LA	USA	2017	33.9338	-118.156	SAMN14124516
Ae17ORA056	Brea	Orange	USA	2017	33.9421	-117.919	SAMN14124517
Ae17ORA121	Brea	Orange	USA	2017	33.9116	-117.877	SAMN14124518
Ae17ORA146	Brea	Orange	USA	2017	33.92	-117.921	SAMN14124519
Ae17ORA063	La Habra	Orange	USA	2017	33.942	-117.932	SAMN14124520
Ae17ORA093	La Habra	Orange	USA	2017	33.9381	-117.976	SAMN14124521
Ae17ORA131	La Habra	Orange	USA	2017	33.9213	-117.945	SAMN14124522
Ae17NOR001	Riverside	Northwest	USA	2017	33.9122	-117.452	SAMN14124523
Ae17NOR005	Riverside	Northwest	USA	2017	33.9117	-117.451	SAMN14124524
Ae17NOR007	Riverside	Northwest	USA	2017	33.9124	-117.452	SAMN14124525
Ae17NOR008	Riverside	Northwest	USA	2017	33.9124	-117.452	SAMN14124526
Ae17ORA129	La Palma/Stanton	Orange	USA	2017	33.849	-118.037	SAMN14124527
Ae17ORA137	La Palma/Stanton	Orange	USA	2017	33.8062	-117.992	SAMN14124528
Ae17ORA153	La Palma/Stanton	Orange	USA	2017	33.7794	-117.992	SAMN14124529
Ae17ORA158	Anaheim	Orange	USA	2017	33.8375	-117.928	SAMN14124530
Ae17ORA170	Anaheim	Orange	USA	2017	33.8434	-117.9	SAMN14124531
Ae17ORA037	Orange	Orange	USA	2017	33.7761	-117.818	SAMN14124532
Ae17ORA115	Orange	Orange	USA	2017	33.7752	-117.82	SAMN14124533
Ae17ORA148	Orange	Orange	USA	2017	33.7969	-117.856	SAMN14124534
Ae17ORA112	Garden Grove	Orange	USA	2017	33.7721	-117.897	SAMN14124535
Ae17ORA169	Garden Grove	Orange	USA	2017	33.7805	-117.944	SAMN14124536
Ae17ORA016	Santa Ana	Orange	USA	2017	33.7711	-117.856	SAMN14124537
Ae17ORA058	Santa Ana	Orange	USA	2017	33.7264	-117.882	SAMN14124538
Ae17ORA090	Santa Ana	Orange	USA	2017	33.7498	-117.9	SAMN14124539
Ae17ORA161	Mission Viejo	Orange	USA	2017	33.6131	-117.67	SAMN14124540
Ae17ORA163	Mission Viejo	Orange	USA	2017	33.6113	-117.679	SAMN14124541
Ae17COA005	Cathedral City/Palm Desert	Coachella	USA	2017	33.8181	-116.469	SAMN14124542
Ae17COA019	Cathedral City/Palm Desert	Coachella	USA	2017	33.8008	-116.465	SAMN14124543
Ae17COA026	Cathedral City/Palm Desert	Coachella	USA	2017	33.7115	-116.388	SAMN14124544
Ae17IMP009	Brawley/Calipatria	Imperial	USA	2017	32.9753	-115.522	SAMN14124545
Ae17IMP051	Brawley/Calipatria	Imperial	USA	2017	33.1289	-115.515	SAMN14124546
Ae17IMP001	El Centro	Imperial	USA	2017	32.7806	-115.559	SAMN14124547
Ae17IMP013	El Centro	Imperial	USA	2017	32.7864	-115.543	SAMN14124548
Ae17IMP045	El Centro	Imperial	USA	2017	32.8097	-115.574	SAMN14124549
Ae17IMP005	Calexico	Imperial	USA	2017	32.6747	-115.515	SAMN14124550
Ae17IMP017	Calexico	Imperial	USA	2017	32.6656	-115.488	SAMN14124551
Ae17IMP021	Calexico	Imperial	USA	2017	32.6671	-115.492	SAMN14124552
Ae17SDC013	Vista	San Diego	USA	2017	33.2037	-117.25	SAMN14124553
Ae17SDC014	Vista	San Diego	USA	2017	33.2191	-117.248	SAMN14124554
Ae17SDC004	Chula Vista	San Diego	USA	2017	32.6227	-117.048	SAMN14124555
Ae16CUER001	Cuernavaca		Mexico	2016	17.5936	-100.848	SAMN14124556
Ae16CUER002	Cuernavaca		Mexico	2016	17.5936	-100.848	SAMN14124557
Ae16CUER025	Cuernavaca		Mexico	2016	17.5936	-100.848	SAMN14124558
Ae16VERO002	Vero Beach	Florida	USA	2016	27.5872	-80.3734	SAMN14124559
Ae16VERO003	Vero Beach	Florida	USA	2016	27.5872	-80.3734	SAMN14124560
Ae15PRET1.3	Pretoria	South Africa	South Africa	2017	-25.7461	28.1881	SAMN14124561
Ae15RPT1e.6	Rooipoort	South Africa	South Africa	2017	-28.6372	24.28	SAMN14124562
Ae15SHG24.5	Shingwedzi	South Africa	South Africa	2017	-23.1165	31.4301	SAMN14124563
